# Supplementary material for: Postoperative accuracy quantification of corrective osteotomies: standardisation of Q3D-CT methodology
Source: Eur J Trauma Emerg Surg. 2025 Jan 24;51(1):81. doi: 10.1007/s00068-024-02684-8 (PMC11761794; doi:10.1007/s00068-024-02684-8)
Supplement: Supplementary file 1 — Supplementary Material 1 [file 68_2024_2684_MOESM1_ESM.xlsx]

## Sheet: Casussen
Case	1								2								3								4								5								6								7
Observer	1	2	3	4	5	6a	6b		1	2	3	4	5	6a	6b		1	2	3	4	5	6a	6b		1	2	3	4	5	6a	6b		1	2	3	4	5	6a	6b		1	2	3	4	5	6a	6b		1
3D	3.08	3.08	3.02	3.08	3.03	2.96	2.97		3.21	4.5	4.86	4.62	4.58	4.61	4.56		7.73	7.39	7.07	7.33	7.38	7.51	7.51		1.66	0.85	0.94	1.67	1.45	1.25	0.71		10.1	9.62	9.97	10.19	9.7	9.68	10.06		3.17	13.49	5.33	4.81	6.09	3.85	4.32		4.39
2D coronal	2.73	2.77	2.73	2.79	2.74	2.51	2.56		0.04	0.33	0.08	0.39	0.94	0.37	0.4		0.76	0.68	0.02	0.58	0.48	0.42	0.5		0.23	0.73	0.73	1.33	1.07	1.13	0.57		2.45	1.98	2.24	2.79	2.07	2.06	2.32		3.24	4.72	5.4	4.13	4.85	3.71	3.63		0.79
2D sagittal	1.41	1.33	1.29	1.31	1.28	1.56	1.51		3.21	4.5	4.86	4.61	4.5	4.6	4.55		7.75	7.42	7.13	7.36	7.42	7.56	7.55		1.64	0.47	0.62	1.04	1.01	0.57	0.45		9.96	9.58	9.87	9.97	9.55	9.53	9.97		0.62	13.45	1.52	3.05	11.21	1.14	2.85		4.32
2D axial	0.33	0.125	0.26	0.14	0.275	0.805	0.67		1.155	0.475	1.155	0.43	0.79	0.145	0.205		1.1	0.94	1.595	1.025	1.11	0.795	0.73		0.555	0.555	0.715	0.87	0.425	0.75	0.745		2.14	1.85	2.485	2.45	1.88	2.125	2		2.6	8.125	3.645	0.53	15.61	2.535	1.055		4.825
3D translation	7.02	6.89	6.51	6.97	6.88	7.49	7.43		3.05	3.1	3.34	3.83	5.58	3.61	3.32		17.74	15.33	15.77	16.91	16.36	16	16.16		2.88	1.1	1.12	3.53	1.17	1.73	1.23		3.65	4.02	3.97	3.69	4.38	4.24	4.41		3.76	8.09	2.6	1.83	3.52	3.37	2.45		4.96
Before introduction of the methodology
Observer	1	3	4	5	6
3D	7.15		2.88	5.88	6.05
Coronal	6.75	5.54	1.09	4.07	4.67
Sagittal	4.2	10.84	2.67	4.25	4.06
[truncated: 48 more columns]
